# Supplementary material for: Bovine Coronavirus: Variability, Evolution, and Dispersal Patterns of a No Longer Neglected Betacoronavirus
Source: Viruses. 2020 Nov 10;12(11):1285. doi: 10.3390/v12111285 (PMC7697035; doi:10.3390/v12111285)
Supplement: Supplementary file 1 [file viruses-12-01285-s001.zip]

Archive with 6 entries (6 files):
- Supplementary animation 1.mov
- Supplementary animation 2.mov
- Supplementary figure 1.pdf
- Supplementary figure 2.pdf
- Supplementary figure 3.pdf
- Supplementary figure 4.pdf
